# Supplementary material for: Hidden Burden of ICU: Patient-Perceived Stressors After Cardiothorasic Surgery
Source: J Clin Med. 2026 Mar 17;15(6):2276. doi: 10.3390/jcm15062276 (PMC13027096; doi:10.3390/jcm15062276)
Supplement: Supplementary file 1 [file jcm-15-02276-s001.zip]

Archive with 1 entries (1 files):
- jcm-4179017-supplementary.pdf
